# Supplementary material for: Chronic Kidney Disease in a Large National Human Immunodeficiency Virus Treatment Program
Source: Healthcare (Basel). 2022 Aug 8;10(8):1490. doi: 10.3390/healthcare10081490 (PMC9408286; doi:10.3390/healthcare10081490)
Supplement: Supplementary file 1 [file healthcare-10-01490-s001.zip]

Archive with 1 entries (1 files):
- healthcare-1814800-supplementary.pdf
